# Supplementary material for: Exploring Financial Challenges and University Support Systems for Student Financial Well-Being: A Scoping Review
Source: Int J Environ Res Public Health. 2025 Feb 27;22(3):356. doi: 10.3390/ijerph22030356 (PMC11941776; doi:10.3390/ijerph22030356)
Supplement: Supplementary file 1 [file ijerph-22-00356-s001.zip]

Archive with 1 entries (1 files):
- ijerph-3487126-supplementary.pdf
